# Supplementary material for: Endothelial Activation and Permeability in Patients on VV-ECMO Support: An Exploratory Study
Source: J Clin Med. 2025 Jul 9;14(14):4866. doi: 10.3390/jcm14144866 (PMC12295967; doi:10.3390/jcm14144866)
Supplement: Supplementary file 1 [file jcm-14-04866-s001.zip]

Archive with 4 entries (4 files):
- Supplementary file 1 - Supplementary methods.pdf
- Supplementary file 2 - Propensity score matching.pdf
- Supplementary file 3 - ECMO vs MV.pdf
- Supplementary file 4 - Survivors vs non-survivors.pdf
